# Supplementary material for: Molecular Screening for Cyanobacteria and Their Cyanotoxin Potential in Diverse Habitats
Source: Toxins (Basel). 2024 Jul 27;16(8):333. doi: 10.3390/toxins16080333 (PMC11360522; doi:10.3390/toxins16080333)
Supplement: Supplementary file 1 [file toxins-16-00333-s001.zip]

Archive with 1 entries (1 files):
- toxins-3058265-supplementary.pdf
